# Supplementary material for: Growth hormone releasing hormone signaling promotes Th17 cell differentiation and autoimmune inflammation
Source: Nat Commun. 2023 Jun 6;14:3298. doi: 10.1038/s41467-023-39023-1 (PMC10244428; doi:10.1038/s41467-023-39023-1)
Supplement: Supplementary file 4 — Supplementary Data 1 [file 41467_2023_39023_MOESM4_ESM.xlsx]

## Sheet: Sheet1
Supplementary Data 1
Reagent or Resource	Source	Identifier
Antibodies
Purified anti-mouse CD3 Antibody (145-2C11)	BioLegend	100302
Purified anti-mouse CD28 Antibody (37.51)	BioLegend	102102
Purified anti-mouse IL-4 Antibody (11B11)	BioLegend	504102
Purified anti-mouse IFN-γ Antibody (XMG1.2)	BioLegend	505802
PerCP anti-mouse CD3ε Antibody (145-2C11)	BioLegend	100326
FITC anti-mouse CD4 Antibody (RM4-5)	BioLegend	100510
PE/Cyanine7 anti-mouse CD4 Antibody (GK1.5 )	BioLegend	100422
PE anti-mouse IL-17A Antibody (TC11-18H10.1)	BioLegend	506904
APC anti-mouse IFN-γ Antibody (XMG1.2)	BioLegend	505810
PE anti-mouse CD25 Antibody (PC61)	BioLegend	102008
APC anti-mouse CD196 (CCR6) Antibody (29-2L17)	BioLegend	129814
APC anti-mouse CD69 Antibody (H1.2F3)	BioLegend	104514
PE Hamster Anti-Mouse CD69	BD	553237
PE anti-mouse IL-4 Antibody (11B11 )	BioLegend	504104
Alexa Fluor 647 anti-mouse FOXP3 Antibody (MF-14 )	BioLegend	126408
Alexa Fluor 488 anti-mouse FOXP3 Antibody (MF-14)	BioLegend	126406
FITC anti-mouse GM-CSF Antibody (MP1-22E9)	BioLegend	505404
PE anti-GATA3 Antibody (16E10A23)	BioLegend	653804
FITC anti-T-bet Antibody (4B10)	BioLegend	644812
APC anti-mouse CD62L Antibody (MEL-14)	BioLegend	104412
PE anti-mouse CD62L Antibody (MEL-14)	BioLegend	104408
FITC anti-mouse/human CD44 Antibody (IM7)	BioLegend	103006
PE/Cyanine7 anti-mouse CD8a Antibody (53-6.7)	BioLegend	100722
APC anti-mouse CD8a Antibody (53-6.7)	BioLegend	100712
APC anti-mouse Ki-67 Antibody (16A8)	BioLegend	652406
FITC anti-mouse IL-10 Antibody	BioLegend	505006
Alexa Fluor 488 Mouse Anti-Stat3 (pY705) (4/P-STAT3)	BD	557814
Alexa Fluor 647 Mouse Anti-Mouse RORγt (Q31-378)	BD	562682
PE Mouse anti-Mouse RORγt (Q31-378)	BD	562607
Alexa Fluor 647 Rat anti-Mouse Foxp3 (MF23)	BD	560401
Phospho-Stat3 (Tyr705) (D3A7) Rabbit	CSL	9145S
Stat3 (124H6) Mouse	CSL	9139S
Anti-IGF-I Antibody (H-9)	Santa Cruz	sc-518040
Anti-GH Antibody (E-7)	Santa Cruz	sc-374266
Anti-GHR Antibody (B-10)	Santa Cruz	sc-137185
Anti-IGF-1 Receptor α/IGF1R Antibody (1H7)	Santa Cruz	sc-461
Anti-GHRHR antibody	Abcam	ab76263
Purified anti-mouse CD16/32 Antibody (93)	BioLegend	101302
Anti-GHRH antibody	Abcam	ab187512
FITC Annexin V	BioLegend	640945
Bacterial and Virus Strains
Mycobacterium Tuberculosis H37 Ra	BD	231141
Chemicals, Peptides, and Recombinant Proteins
Recombinant Mouse IL-6 Protein	R&D	406-ML-025
Recombinant Mouse IL-1 beta/IL-1F2 Protein	R&D	401-ML-010
Recombinant Mouse IL-23 Protein	R&D	1887-ML-010
Recombinant Human TGF-beta 1 Protein	R&D	240-B-010
Recombinant Mouse IL-4 Protein	R&D	404-ML-010
Recombinant Mouse IL-12 Protein	R&D	419-ML-010
Recombinant Murine IL-2	Peprotech	212-12
GHRH Human	ProSpec	HOR-235
IGF1 Human Des1-3	ProSpec	CYT-518
GH Human	ProSpec	CYT-202
MIA-602	Professor Andrew Schally laboratory	Zarandi et al. 2017
MR-409	Professor Andrew Schally laboratory	Cai et al. 2014
RNase-Free DNase Set (250)	QIAGEN	79256
PhosSTOP	Roche	4906837001
cOmplete, Mini Protease Inhibitor Cocktail	Roche	4693124001
Collagenase, Type IV	Gibco	17104019
Cell Staining Buffer	BioLegend	420201
Intracellular Staining Permeabilization Wash Buffer (10X)	BioLegend	421002
RBC Lysis Buffer (10X)	BioLegend	420301
True-Nuclear Transcription Factor Buffer Set	BioLegend	424401
FOXP3 Fix/Perm Buffer Set	BioLegend	421403
Carbonyl cyanide-p-trifluoromethoxyphenylhydrazone (FCCP)	Sigma Aldrich	C2920-10MG
Antimycin A	Sigma Aldrich	A8674-25MG
Rotenone	Sigma Aldrich	R8875
Ionomycin	Sigma-Aldrich	I0634-1MG
PMA	Sigma-Aldrich	P1585-1MG
Stattic	Sigma-Aldrich	S7947
Ruxolitinib	APExBIO	A3012
Brefeldin A Solution (1,000X)	BioLegend	420601
Monensin Solution (1,000X)	BioLegend	420701
MOG (35-55), mouse, rat	AnaSpec	AS-60130-1
IRBP (651-670) (human) peptide	NovoPro	318944
IRBP (1-20), human	AnaSpec	AS-62297
Pertussis toxin from Bordetella pertussis	Sigma-Aldrich	P7208
Freund′s Adjuvant, Complete	Sigma-Aldrich	F5881-10ML
7-AAD Viability Staining Solution	BioLegend	420404
LIVE/DEAD Fixable Near-IR Dead Cell Stain Kit	Thermo Fisher	L34976
Lympholyte-M Cell Separation Media	CEDARLANE	CEDCL5031
Critical Commercial Assays
EasySep Mouse CD4+ T Cell Isolation Kit	STEMCELL Technologies	19852
EasySep Mouse Naïve CD4+ T Cell Isolation Kit	STEMCELL Technologies	19765
Naive CD4+ T Cell Isolation Kit, mouse	Miltenyi	130-104-453
LS Columns	Miltenyi	130-042-401
CFSE Cell Division Tracker Kit	BioLegend	423801
Dead Cell Apoptosis Kits	Invitrogen	V13241
SuperScript III Reverse Transcriptase	Roche	18080044
LIGHTCYCLER 480 SYBR GREEN I M	Roche	4707516001
P3 Primary Cell 4D-Nucleofector X Kit L	Lonza	V4XP-3024
Ghrhr siRNA	Thermo Fisher	254217
Silencer Negative Control No. 1 siRNA	Thermo Fisher	AM4611
Experimental Models: Organisms/Strains
Ghrhrlit/lit	Jackson Laboratory	N/A
Oligonucleotides
Ghrhr (Forward): CAGCATGTCCACTGTCCTGT		N/A
Ghrhr (Reverse): GACCAGCCACCAAAAAGCTG		N/A
Ghrh (Forward): CCCTCACCTCCCTTCAGGAT		N/A
Ghrh (Reverse): GTCCTGGATCACTTTCCGGG		N/A
Il21(Forward): TCATCATTGACCTCGTGGCCC		N/A
IL21(Reverse): ATCGTACTTCTCCACTTGCAATCCC		N/A
Il22 (Forward): TTGAGGTGTCCAACTTCCAGCA		N/A
Il22 (Reverse): AGCCGGACGTCTGTGTTGTTA		N/A
Il17a (Forward): CTCCAGAAGGCCCTCAGACTAC		N/A
Il17a (Reverse): GGGTCTTCATTGCGGTGG		N/A
Il17f (Forward): CCCATGGGATTACAACATCACTC		N/A
Il17f (Reverse): CACTGGGCCTCAGCGATC		N/A
Csf2 (Forward): CAGGGTCTACGGGGCAATTT		N/A
Csf2 (Reverse): ACAGTCCGTTTCCGGAGTTG		N/A
Il10 (Forward): ACTGGCTCAGCACTGCTATGC		N/A
Il10 (Reverse): GCCTTCTTTGGACCTCCATACCAG		N/A
Il23 (Forward): TGGAGCAACTTCACACCTCC		N/A
Il23 (Reverse): GGGCAGCTATGGCCAAAAAG		N/A
Rora (Forward): TCTCCCTGCGCTCTCCGCAC		N/A
Rora (Reverse): TCCACAGATCTTGCATGGA		N/A
Rorc (Forward): GAGTTTGCCAAGCGGCTTT		N/A
Rorc (Reverse): TCCATTGCTCCTGCTTTCAGT		N/A
Ccr6 (Forward): AAGAAGATCGTCGCTATAACCCT		N/A
Ccr6 (Reverse): GCTTAGGCACCTCTGAACTCTC		N/A
Batf (Forward): GCGTTCTGTTTCTCCAGGTC		N/A
Batf (Reverse): AGAGAGAAGAATCGCATCGC		N/A
Irf4 (Forward): GCAATGGGAAACTCCGACAGT		N/A
Irf4 (Reverse): CAGCGTCCTCCTCACGATTGT		N/A
Hif1a (Forward): CGGCGAAGCAAAGAGTCTG		N/A
Hif1a (Reverse): ATAACTGATGGTGAGCCTCATAAC		N/A
Il1r1 (Forward): GAGTTACCCGAGGTCCAGTGG		N/A
Il1r1 (Reverse):GAGGGCTCAGGATAACAGG		N/A
Gp130 (Forward): TCATCCATGATGCCTTGCGA		N/A
Gp130 (Reverse): GTGACCTCTGGGGACCATTC		N/A
Il23r (Forward): GCCAAG AGAACCATTCCCGA		N/A
Il23r (Reverse): TCAGTGCTACAATCTTCAGAGGACA		N/A
Software and Algorithms
Flowjo v10	FlowJo,LLC
Kaluza Analysis v2.1	Beckman
Prism v8.0.1	Graphpad
ImageJ 1.45	ImagaJ
