# Supplementary material for: Growth hormone releasing hormone signaling promotes Th17 cell differentiation and autoimmune inflammation
Source: Nat Commun. 2023 Jun 6;14:3298. doi: 10.1038/s41467-023-39023-1 (PMC10244428; doi:10.1038/s41467-023-39023-1)
Supplement: Supplementary file 6 — Source Data [file 41467_2023_39023_MOESM6_ESM.xlsx]

## Sheet: Fig. 1b
	Ghrh			Ghrhr			Ghrhr sv1
	PBS	EAU		PBS	EAU		PBS	EAU
	1.50051	8.25156		1.5911	4.4537		0.565336	10.5216
	1.03111	4.00792		1.30126	3.9216		0.991714	11.4334
	1.30147	7.51033		0.951136	6.00974		1.30314	6.05211
	0.600324	6.00974		0.678809	4.70295		1.0049	3.00423
	0.566589	15.5031		0.477695	8.37537		1.13491	2.96985

## Sheet: Fig. 1c 
	GHRH			GHRHR
	PBS	EAU		PBS	EAU
	1.0255	3.0899		1.0121	2.0601
	1.0312	8.0562		1.0079	1.232
	0.9917	3.031		1.037	3.0617
	0.9751	2.7512		0.9611	2.9874
	0.9765	1.8655		0.9819	3.53

## Sheet: Fig. 1e
		WT																																Ghrhr lit/lit
	DAY 0	0	0	0	0	0	0	0	0	0	0	0	0	0	0	0	0	0	0	0	0	0	0	0	0	0	0	0	0	0	0	0	0	0	0	0	0	0	0	0	0	0	0	0	0	0	0	0	0
	DAY 10	0.5	0	0	0	0	0	0.5	0.5	0	0	0	0	0	0	0	0	0	0.5	0	0	0	0.5	0	0.5	0	0	0	0	0.5	0	0.5	0	0	0	0	0	0	0	0	0	0	0	0	0	0	0	0	0
	DAY 14	1	0.5	0.5	2	0.5	1	0.5	1	0.5	1	2	1	0.5	0.5	0.5	1	0.5	2	1	0.5	0.5	0	1	1	0.5	0	1	1	2	0.5	2	0.5	0.5	0.5	0	0.5	0	0.5	0	0.5	0.5	1	0	0.5	0	0	0	0.5
	DAY 17	2	0.5	1	2	2	2	1	2	0.5	2	2	1	1	1	1	2	1	1	1	1	0.5	0	1	0.5	1	0	1	1	2	1	2	0.5	0.5	0.5	0	0.5	0	1	0	1	0.5	1	0	0.5	0	0.5	0.5	1
	DAY 21	2	1	2	3	3	2	1	2	0.5	2	1	0.5	2	1	1	3	2	2	1	2	0.5	0	2	0.5	2	0	1	2	2	2	1	1	0.5	0.5	0	0.5	0.5	1	0	1	0.5	1	0	1	0	0.5	1	2
[truncated: 12 more columns]

## Sheet: Fig. 1f
	WT	Ghrhr lit/lit
	2	0.5
	1	0
	3	1
	3	0.5
	2	0.5
	1	1
	1	0
	2	0.5
	1	2
	2	0.5
	3	0
	2	0
	2	0.5
	2	1
	1	1
	2	2
	2	0.5
	1	0
	0.5	0.5
	1	1
	1	1
	0.5	1
	2	0.5
	0	0.5
	2	1
	0	2
	1	1
	2	2
	2
	2
	2
	1

## Sheet: Fig. 2a
	IFN-γ+			IL-4+			IL-17A+			FOXP3+
	WT	Ghrhrlit/lit		WT	Ghrhrlit/lit		WT	Ghrhrlit/lit		WT	Ghrhrlit/lit
	13.1	10.58		0.81	1.28		7.11	3.95		2.68	1.23
	10.01	6.55		1.85	1.12		8.01	4.06		2.11	2.17
	9.75	6.02		2.3	1.13		8.55	1.71		3.05	1.05
	10.21	8.98		0.9	0.5		3.7	3.33		1.34	1.11
	7.06	9.45		1.44	2.03		11.02	4.92		1.6	0.75
	4.7	3.78		2.05	2.14		10.73	9.45		1.65	1.79
	5.05	6.5		0.76	0.88		7.55	3.09		2.54	3
	6.71	7.45		1.1	1.09		5.6	6.12		2.81	0.76
	6.47	7.12		2.31	0.41		6.94	4.59		0.35	0.47
	8.02	3.48		0.4	1.98		8.7	1.45		1.78	1.99

## Sheet: Fig. 2b
	IFN-γ+			IL-17A+			IL-17A+ IFN-γ+
	WT	Ghrhrlit/lit		WT	Ghrhrlit/lit		WT	Ghrhrlit/lit
	5.92	4.5		6.07	3.46		1.72	0.56
	9.01	4.88		4.01	2.16		1.98	1.03
	6.75	6.16		8.55	1.62		2.55	1.4
	4.99	7.4		6.7	3.43		1.97	0.56
	5.04	5.03		10.98	3.02		2.8	1.8
	3.4	1.45		4.5	1.75		3.03	0.5
	3.02	3.5		4.03	2.6		2.89	0.3
	1.72	3.06		6.95	2.06		4.45	0.99
	1.99	1.8		3.9	1.73		1.71	1.17
	2.68	1.6		2.4	3.9		1.02	2.78

## Sheet: Fig. 2c
	IL-17A+IFN-γ+			IL-17A+GM-CSF+			IL-17A+
	WT	Ghrhrlit/lit		WT	Ghrhrlit/lit		WT	Ghrhrlit/lit
	6.17	1.05		6.97	3.97		34.01	10.2
	7.98	2.65		6.59	2.5		31.57	10.39
	4.13	3.11		8.99	3.44		40.14	6.99
	6.4	1.87		10.78	4.01		25.6	15.31
	7.03	3.41		14.09	0.91		41.99	17.04
	4.46	2.06		6.31	9.2		29.1	30.3
	12.05	6.13		3.05	3.01		23.14	19.52
	10.3	1.5		8.96	1.7		30.52	10.81
	4.4	1.09		5.4	2.3		18.5	12
	3.5	0.53		3.95	0.6		12.01	3.32

## Sheet: Fig. 2d
	Il17a			Il17f			Csf2			Il22			Il10			Ccr6
	WT	Ghrhrlit/lit		WT	Ghrhrlit/lit		WT	Ghrhrlit/lit		WT	Ghrhrlit/lit		WT	Ghrhrlit/lit		WT	Ghrhrlit/lit
	2.50132	1.1203		1.97789	1.10781		1.57932	1.11071		1.55076	1.40523		0.559821	1.22133		1.64034	1.19755
	2.0316	1.4012		2.03069	1.60963		1.86054	1.08992		1.27953	1.10094		0.237132	1.30612		1.20875	1.56576
	1.54513	0.899225		1.8393	0.421321		1.69023	1.30043		1.56881	0.954309		0.78605	0.7978		0.374539	0.66782
	1.34137	0.979464		1.70131	0.841633		1.3392	0.49955		1.79122	0.539924		0.319998	0.674813		0.329087	0.569001
	2.30335	1.20335		2.05665	1.12559		1.03225	0.653324		1.77965	0.623354		0.423351	1.32554		1.3256	0.896652
	2.06559	0.987741		2.15887	1.16559		1.85227	1.4656		1.6532	1.32558		0.986654	0.987744		1.20331	0.658871
	2.46987	0.753321		1.36887	1.06336		1.98774	1.30227		1.30337	1.30326		0.325541	0.856671		0.568897	0.698871
	1.14558	0.655394		1.20332	0.665064		1.65447	0.578197		1.58997	0.747398		0.303214	0.829983		1.23666	1.74548

## Sheet: Fig. 2f
		WT → WT							WT → Ghrhrlit/lit							Ghrhrlit/lit → WT							Ghrhrlit/lit → Ghrhrlit/lit
	Day 0	0	0	0	0	0	0	0	0	0	0	0	0	0	0	0	0	0	0	0	0	0	0	0	0	0	0	0	0
	Day 5	0.5	0	0	0.5	0	0.5	0	0.5	0.5	0.5	0	0	0.5	0	0	0	0	0.5	0.5	0.5	0	0	0	0.5	0	0.5	0	0
	Day 9	1	0.5	1	1	1	1	0.5	1	1	1	0.5	0.5	1	0.5	0	0	0	0.5	0.5	0.5	0.5	0	0	1	0.5	0.5	0	0
	Day 12	1	0.5	0.5	1	1	1	0.5	1	0.5	1	0.5	1	1	1	0	0	0	0.5	0.5	0	0.5	0	0	0.5	0	0.5	0	0

## Sheet: Fig. 3a
	Ghrhr
	Naïve	Th0	Th1	Th2	Th17	iTreg
	1.00356	2.69208	3.31855	2.89557	6.02118	3.29881
	1.35023	2.28493	2.82115	2.45002	4.32559	2.35412
	0.79784	1.98177	1.98992	3.45452	5.0549	2.98005
	0.848561	3.53022	3.05123	2.0332	8.0488	3.23051
	0.805571	2.56552	2.03026	2.6003	4.03265	4.65224
	0.920052	2.30333	4.05333	1.68996	4.13221	1.95665
	1.26188	1.52161	1.98554	3.98888	3.09065	2.03665
	1.0123	3.25441	1.96549	1.62116	2.9505	2.09775

[truncated: 61 more sheets: Fig. 3b, Fig. 3d, Fig. 4b, Fig. 4d, Fig. 4f, Fig. 4g, Fig. 4h, Fig. 5a, Fig. 5b, Fig. 5c, Fig. 5d, Fig. 5e, Fig. 5f, Fig. 5g, Fig. 6a, Fig. 6b, Fig. 6d, Fig. 6e, Fig. 6f, Fig. 6g …]
